# Supplementary material for: Mitochondrial genome of the garfish Hyporhamphus quoyi (Beloniformes: Hemiramphidae) and phylogenetic relationships within Beloniformes based on whole mitogenomes
Source: PLoS One. 2018 Nov 15;13(11):e0205025. doi: 10.1371/journal.pone.0205025 (PMC6237333; doi:10.1371/journal.pone.0205025)
Supplement: S1 Table — (XLSX) [file pone.0205025.s001.xlsx]

## Sheet: Sheet1
S1 Table. Primer pairs used for PCR amplification of H. quoyi mitogenome.
Primer	Sequences(H. quoyi)	Annealing temperature(℃)
1F	GCTGTGGTACAAACTGGGATTAG	55
1R	ATCAAAGTGGCCCTTTGTTTC
2F	TTATGAGTCCGAGCATCCTACC	55
2R	GAATGAACAAGGGAGGGTGAG
3F	TTACGGGAACTAACCCACATCT	55
3R	GACTCGGATAGGAGATTCTACAGG
4F	ACAATCAAAGCAATGGGTCATC	55
4R	GGTGGATTGTAGCTCCATAAACA
5F	CTAGCACTAACTGGAACAGGAACC	55
5R	TCCTCAGGCTAGTCGTTTGATAG
6F	CCTTCGCGTCATCTTCTTTG	55
6R	GGGAATAAGGTGAAGGGAAATG
