# Supplementary material for: Mitochondrial genome of the garfish Hyporhamphus quoyi (Beloniformes: Hemiramphidae) and phylogenetic relationships within Beloniformes based on whole mitogenomes
Source: PLoS One. 2018 Nov 15;13(11):e0205025. doi: 10.1371/journal.pone.0205025 (PMC6237333; doi:10.1371/journal.pone.0205025)
Supplement: S2 Table — A total of 3,792 codons were analysed excluding the initiation and termination codons. Amino acids encoded by these codons are labelled according to the IUPAC-IUB single-letter amino acid codes. (XLSX) [file pone.0205025.s002.xlsx]

## Sheet: Sheet1
S2 Table. Codon number and RSCU in H. quoyi mitochondrial PCGs. A total of 3,792 codons were analysed excluding the initiation and termination codons. Amino acids encoded by these codons are labelled according to the IUPAC-IUB single-letter amino acid codes.
Codon	n(RSCU)	Codon	n(RSCU)	Codon	n(RSCU)	Codon	n(RSCU)
UUU(F)	94(0.84)	UCU(S2)	27(0.7)	UAU(Y)	41(0.72)	UGU(C)	12(0.89)
UUC(F)	130(1.16)	UCC(S2)	86(2.22)	UAC(Y)	73(1.28)	UGC(C)	15(1.11)
UUA(L2)	101(0.93)	UCA(S2)	70(1.81)	UAA(*)	0(0)	UGA(W)	97(3)
UUG(L2)	17(0.16)	UCG(S2)	5(0.13)	UAG(*)	0(0)	UGG(W)	25(1)
CUU(L1)	79(0.73)	CCU(P)	38(0.7)	CAU(H)	23(0.43)	CGU(R)	7(0.58)
CUC(L1)	138(1.27)	CCC(P)	90(1.65)	CAC(H)	84(1.57)	CGC(R)	16(1.32)
CUA(L1)	273(2.52)	CCA(P)	86(1.58)	CAA(Q)	86(1.76)	CGA(R)	40(3.29)
CUG(L1)	42(0.39)	CCG(P)	4(0.07)	CAG(Q)	12(0.24)	CGG(R)	10(0.82)
AUU(I)	151(1.06)	ACU(T)	53(0.73)	AAU(N)	46(0.74)	AGU(S1)	6(0.16)
AUC(I)	156(1.09)	ACC(T)	123(1.68)	AAC(N)	79(1.26)	AGC(S1)	38(0.98)
AUA(M)	122(0.85)	ACA(T)	111(1.52)	AAA(K)	74(1.9)	AGA(S1)	0(0)
AUG(M)	45(1)	ACG(T)	5(0.07)	AAG(K)	4(0.1)	AGG(S1)	0(0)
GUU(V)	55(1.07)	GCU(A)	65(0.78)	GAU(D)	24(0.62)	GGU(G)	24(0.4)
GUC(V)	51(0.99)	GCC(A)	161(1.92)	GAC(D)	54(1.38)	GGC(G)	88(1.46)
GUA(V)	77(1.5)	GCA(A)	100(1.19)	GAA(E)	82(1.67)	GGA(G)	101(1.68)
GUG(V)	23(0.45)	GCG(A)	9(0.11)	GAG(E)	16(0.33)	GGG(G)	28(0.46)
